# Supplementary material for: Landscape Patterns Drive Functional Diversity of Macroinvertebrate Communities Along the Elevation Gradient in the Chishui River
Source: Biology (Basel). 2025 Aug 31;14(9):1149. doi: 10.3390/biology14091149 (PMC12467976; doi:10.3390/biology14091149)
Supplement: Supplementary file 1 [file biology-14-01149-s001.zip]

Archive with 2 entries (2 files):
- Species list.xlsx
- Supporting Information.pdf
