# Supplementary material for: Landscape Patterns Drive Functional Diversity of Macroinvertebrate Communities Along the Elevation Gradient in the Chishui River
Source: Biology (Basel). 2025 Aug 31;14(9):1149. doi: 10.3390/biology14091149 (PMC12467976; doi:10.3390/biology14091149)
Supplement: Supplementary file 1 [file biology-14-01149-s001.zip › Species list.xlsx]

## Sheet: Species list
	Species	Normal season (S1)	Normal season (S2)	Normal season (S3)	Normal season (S4)	Normal season (S5)	Normal season (S6)	Normal season (S7)	Normal season (S8)	Normal season (S9)	Normal season (S10)	Wet season (S1)	Wet season (S2)	Wet season (S3)	Wet season (S4)	Wet season (S5)	Wet season (S6)	Wet season (S7)	Wet season (S8)	Wet season (S9)	Wet season (S10)	Dry season (S1)	Dry season (S2)	Dry season (S3)	Dry season (S4)	Dry season (S5)	Dry season (S6)	Dry season (S7)	Dry season (S8)	Dry season (S9)	Dry season (S10)	Total (S1)	Total (S2)	Total (S3)	Total (S4)	Total (S5)	Total (S6)	Total (S7)	Total (S8)	Total (S9)	Total (S10)
	Arthropoda
	Ephemeroptera
	Polymitarcyidae
1	Ephoron sp.																								+										+
	Heptageniidae
2	Cinygmina sp.																						+										+
3	Ecdyonurus sp.	+	+		+	+	+	+	+		+	+	+									+	+		+					+	+	+	+		+	+	+	+	+	+	+
4	Epeorus sp.														+												+								+		+
5	Heptagenia sp.	+				+	+	+	+	+	+	+	+		+	+						+	+	+	+	+	+			+		+	+	+	+	+	+	+	+	+	+
6	Rhithrogena sp.	+			+						+	+	+		+	+							+		+		+					+	+		+	+	+				+
	Isonychiidae
7	Iron sp.																									+										+
8	Isonychia sp.															+																				+
	Siphlonuridae
9	Ameletus sp.	+	+	+		+							+		+	+							+	+	+	+				+		+	+	+	+	+				+
10	Siphlonurus sp.					+		+	+	+						+									+	+	+	+							+	+	+	+	+	+
	Ephemeridae
11	Ephemera sp.	+	+	+	+	+				+		+	+		+	+					+	+	+	+	+		+	+			+	+	+	+	+	+	+	+		+	+
	Potamanthidae
12	Potamanthus luteus						+																														+
13	Potamanthus sp.	+	+	+	+	+						+	+	+	+							+	+			+		+		+		+	+	+	+	+		+		+
14	Rhoenanthus sp.			+		+										+																		+		+
	Baetidae
15	Acentrella sp.																								+										+
16	Baetiella sp.							+								+	+																			+	+	+
17	Baetis sp.	+	+	+	+	+	+		+		+	+		+	+	+		+			+		+	+	+	+	+	+		+		+	+	+	+	+	+	+	+	+	+
18	Cloeon dipterum									+	+												+			+	+						+			+	+			+	+
	Caenidae
19	Caenis sp.			+			+	+	+	+	+													+			+							+			+	+	+	+	+
	Leptophlebiidae
20	Paraleptophlebia sp.	+					+	+					+		+	+									+			+		+		+	+		+	+	+	+		+
	Ephemerellidae
21	Cincticostella sp.		+	+																													+	+
22	Drunella sp.				+	+																													+	+
23	Ephemerella sp.	+				+				+	+		+	+	+	+							+									+	+	+	+	+				+	+
24	Serratella sp.																								+					+					+					+
	Plecoptera
	Taeniopterygidae
25	Taenionema sp.				+	+																													+	+
	Chloroperlidae
26	Sweltsa sp.				+																														+
	Perlidae
27	Agnetina sp.		+	+	+											+									+	+							+	+	+	+
28	Paragnrtina sp.		+		+																												+		+
	Perlodidae
29	Diura sp1.		+		+																												+		+
	Trichoptera
	Polycentropodidae
30	Noureclipsis sp.			+																														+
	Arctopsychidae
31	Arctopyche sp.			+											+															+	+			+	+					+	+
	Phryganeidae
32	Oligotricha sp.									+	+																													+	+
	Stenopsychidae
33	Stenopsyche sp.		+	+	+	+							+		+	+							+	+	+	+							+	+	+	+
	Hydropsychidae
34	Cheumatopsyche sp.			+											+										+									+	+
35	Hydropsyche sp.			+							+		+		+							+										+	+	+	+						+
36	Macrostemum sp.																						+		+					+			+		+					+
	Rhyacophilidae
37	Rhyacophila lata			+	+								+		+	+									+								+	+	+	+
38	Rhyacophila nigrocephala														+																				+
39	Rhyacophila sp.			+									+			+									+								+	+	+	+
	Leptoceridae
40	Mystacides sp.														+																				+
	Limnephilidae
41	Asynarchus sp.														+																				+
42	Limnephilus sp.		+																														+
43	Pseudostenophylax sp.				+																														+
	Diptera
	Tipulidae
44	Antocha bifida				+	+																													+	+
45	Dicranota sp.			+							+														+					+				+	+					+	+
46	Hexatoma sp.			+	+	+									+	+								+		+		+						+	+	+		+
47	Ilisa sp.			+											+											+								+	+	+
48	Yamatotipula sp.									+																														+
49	Pilaria sp.		+	+	+	+																											+	+	+	+
	Tabanidae
50	Hybomitra hirticeps			+		+							+		+	+								+	+	+							+	+	+	+
	Psychodidae
51	Psychodidae larva									+	+																													+	+
	Ceratopogonidae
52	Ceratopogonus larva						+	+		+							+				+																+	+		+	+
53	Culicoides sp.	+							+																							+							+
	Simuliidae
54	Simuiium aemulum		+		+																												+		+
55	Simuliidae larva					+			+		+				+																				+	+			+		+
	Stratiomyidae
56	Stratiomyiidae larve				+																														+
	Tanyderidae
57	Protanyderus sp.				+																														+
	Chironomidae
58	Chironomidae larva	+	+	+	+	+	+	+	+	+	+	+	+	+	+	+	+	+		+	+		+	+			+	+	+	+	+	+	+	+	+	+	+	+	+	+	+
	Coleoptera
	Psephenidae
59	Psephenidae larva					+																														+
	Carabidae
60	Chlaeniussp.															+																				+
	Dytiscidae
61	Cybister adult							+				+	+	+								+		+								+	+	+				+
62	Cybister larva																					+										+
	Dryopidae
63	Dryopidae larva										+				+																				+						+
	Elmidae
64	Elmidae larva						+																														+
65	Pseudamophilus sp.		+	+	+	+																									+		+	+	+	+					+
	Hemiptera
	Aphelocheiridae
66	Aphelocheiridae larva																								+										+
	Corixidae
67	Corixidae larva																										+										+
	Saldidae
68	Saldula sp.								+		+						+																				+		+		+
	Megaloptera
	Corydalidae
69	Protohermes sp.					+		+		+	+					+									+	+									+	+		+		+	+
	Odonata
	Gomphidae
70	Anisogomphus sp.						+					+													+	+	+				+	+			+	+	+				+
71	Asiagomphus melaenops																										+										+
72	Davidius sp.										+																														+
73	Onychogomphus sp.					+					+							+							+					+					+	+		+		+	+
74	Orientogomphus sp.																											+										+
	Cordulegastridae
75	Anotogaster sp.													+																				+
	Libellulidae
76	Sympetrum sp.												+	+						+					+				+				+	+	+				+	+
	Calopterygidae
77	Calopteryx sp.							+														+		+	+							+		+	+			+
	Lestidae
78	Lestes sp.	+				+																			+							+			+	+
	Decapoda
	Atyidae
79	Neocaridina denticulata						+	+	+					+	+			+		+	+		+	+	+	+	+	+	+				+	+	+	+	+	+	+	+	+
	Palaemonidae
80	Macrobrachium nipponense																														+										+
	Annelida
	Lumbriculida
	Lumbriculidae
81	Lumbriculus sp.				+	+	+		+		+								+																+	+	+		+		+
	Oligochaeta plesiopora
	Tubificidae
82	Branchiura sp.											+		+					+										+		+	+		+					+		+
83	Tubifex sp.	+	+			+	+						+			+		+	+					+	+							+	+	+	+	+	+	+	+
	Arhynchobdellida
	Salifidae
84	Barbronia sp.	+	+									+										+	+									+	+
	Rhynchobdellida
	Glossiphoniidae
85	Glossophonia sp.			+		+						+	+		+	+						+	+	+								+	+	+	+	+
	Erpobdellidae
86	Herpobdella sp.												+																				+
87	Glossiphonia sp.		+				+	+			+																						+				+	+			+
	Mollusca
	Venerida
	Sphaeriidae
88	Sphaerium lacustre											+		+																		+		+
89	Sphaerium sp.		+		+																										+		+		+						+
	Corbicula
90	Corbicula fluminea						+	+		+	+		+		+					+	+						+	+	+	+	+		+		+		+	+	+	+	+
	Anisomyaria
	Mytilidae
91	Limnoperna lacustris						+	+			+																+	+									+	+			+
	Basommatophora
	Physidae
92	Physa sp.											+	+	+							+	+		+								+	+	+							+
	Planorbidae
93	Gyraulus albus												+																		+		+								+
94	Hippeutis sp.											+	+					+		+								+				+	+					+		+
	Lymnaeidae
95	Galba sp.				+										+																				+
96	Galba pervia																				+																				+
97	Radix sp.	+	+			+							+														+					+	+			+	+
